# Supplementary material for: Identification of Characteristic Genomic Markers in Human Hepatoma HuH-7 and Huh7.5.1-8 Cell Lines
Source: Front Genet. 2020 Oct 9;11:546106. doi: 10.3389/fgene.2020.546106 (PMC7581915; doi:10.3389/fgene.2020.546106)
Supplement: Supplementary file 3 [file Table_1.XLSX]

## Sheet: Sheet1
Supplementary Table 1. PCR primer sequences
ID	Primer s	Primer as1	Primer as2	expected size of amplicon with deletion	expected size of amplicon without deletion
DL1	CATAGTTGACTTCACTGATGTGGAGC	CCATTATCAGTATCCCTCACCAGAG	CACTTGTCCTGCTGGCATTTGTATG	817 (s-as1)	993 (s-as2)
DL2	GGGATGAAATAGCAGAGAGTGAGTTG	CATGGTATCCTCTGGACACATACTG	GATTCTTGGGACACTCAACATGTAGC	1163 (s-as1)	946 (s-as2)
DL3	GACAACTGTAGTCAATATAACATGGTACGTG	CTATCCAGATTCTCTCAAGCTTTCTCC	CTTTGCCAGGCACCTATTCATTAGC	476 (s-as1)	654 (s-as2)
DS1	CAGTTGTCCACCTATGTGTGGG	CAGAAATATGAAGCTGCTGGAAAATATGATCC	NA	473	1419
DS2	CTAGCAACGGATCCAGTTCCAAG	GTCTGAAACCTTCTTCTCTCAACTCATC	NA	307	1165
DS3	GCTTGTGACATTAGAAACAAGATGGAGTG	CATCCTTGTTTCTAGTTACTGCCTTCC	NA	281	925
