# Supplementary material for: Identification of Characteristic Genomic Markers in Human Hepatoma HuH-7 and Huh7.5.1-8 Cell Lines
Source: Front Genet. 2020 Oct 9;11:546106. doi: 10.3389/fgene.2020.546106 (PMC7581915; doi:10.3389/fgene.2020.546106)
Supplement: Supplementary file 4 [file Table_2.XLSX]

## Sheet: Sheet1
Supplementary Table 2. Result of PCR amplifications for newly-identified deletions
ID	Chromosome	Start position	End position	Δ Length	PCR result	Genes included
DL1	5	108094005	108356656	262652	present in Huh7 and Huh7.5.1-8	FBXL17, exon
DL2	1	242396813	242421446	24634	present in Huh7 and Huh7.5.1-8	PLD5, intron
DL3	5	97461126	97468551	7426	Huh7: heterozygous, Huh7.5, Huh7.5.1, Huh7.5.1-8: homozygous
DS1	3	55290941	55291887	947	present in Huh7.5, Huh7.5.1, and Huh7.5.1-8
DS2	X	120811663	120812521	859	present in Huh7 and Huh7.5.1-8
DS3	X	46301831	46302475	645	present in Huh7.5.1 and Huh7.5.1-8
